# Supplementary material for: Changes in Magnetic Resonance Signal Fluctuation in Superior Sagittal Sinus: Deterioration of Arteriolar Vasomotor Function of Young Smokers
Source: Tomography. 2022 Mar 2;8(2):657–66. doi: 10.3390/tomography8020055 (PMC8938793; doi:10.3390/tomography8020055)
Supplement: Supplementary file 1 [file tomography-08-00055-s001.zip]

Archive with 1 entries (1 files):
- tomography-1558657-supplementary.xlsx
