# Supplementary material for: Changes in Magnetic Resonance Signal Fluctuation in Superior Sagittal Sinus: Deterioration of Arteriolar Vasomotor Function of Young Smokers
Source: Tomography. 2022 Mar 2;8(2):657–66. doi: 10.3390/tomography8020055 (PMC8938793; doi:10.3390/tomography8020055)
Supplement: Supplementary file 1 [file tomography-08-00055-s001.zip › tomography-1558657-supplementary.xlsx]

## Sheet: non-smoker
	Table S1 Data of non-smokers
	Subjects	Age [years]	PetCO2 [mmHg]			Blood pressure (before scan) [mmHg]			Blood pressure (after scan) [mmHg]			Heart rate [min-1]	ΔYr
			Before scan	After scan	Mean	Systolic	Diatolic	MAP	Systolic	Diatolic	MAP
	1	25	34.5	33.5	34	117	57	77	119	73	88.3333	60	0.0111523
	2	22	39.5	40	39.75	126	71	89.3333	122	68	86	77	0.00752991
	3	23	38.5	39	38.75	109	64	79	112	64	80	75	0.00792622
	4	24	37.5	40	38.75	133	57	82.3333	125	57	79.6667	64	0.0035668
	5	23	33	29	31	107	54	71.6667	120	55	76.6667	55	0.0100399
	6	25	21	28	24.5	114	69	84	112	73	86	73	0.0261565
	7	26	23	32	27.5	105	63	77	109	62	77.6667	59	0.012682
	8	26	35	34	34.5	101	84	89.6667	108	68	81.3333	77.5	0.00766201
	9	26	24	31	27.5	100	64	76	112	66	81.3333	70	0.0258923
	10	23	32	30	31	114	58	76.6667	98	57	70.6667	57	0.0198156
	Mean ± SD	24.3 ± 1.4	31.8 ± 6.4	33.7 ± 4.3	32.7 ± 5.0	112.6 ± 10.1	64.1 ± 8.4	80.3 ± 5.3	113.7 ± 7.6	64.3 ± 6.2	80.8 ± 4.9	66.8 ± 8.3	1.3% ± 0.8%
	Abbreviations: PetCO2: end-tidal partialpressure of CO2; MAP: mean arterial pressure; ΔYr: the fluctuation in venous blood oxygenation at the respiratory cycle; SD: standard deviation

## Sheet: smoker
	Table S2 Data of smokers
	Subjects	Age [years]	﻿Duration of smoking [years]	Number of cigarettes per day	PetCO2 [mmHg]			Blood pressure (before scan) [mmHg]			Blood pressure (after scan) [mmHg]			Heart rate [min-1]	ΔYr
					Before scan	After scan	Mean	Systolic	Diatolic	MAP	Systolic	Diatolic	MAP
	1	24	4	10	31.5	31.5	31.5	110	52	71.3333	125	66	85.6667	62	0.00356075
	2	25	4	10	35.5	36	35.75	104	52	69.3333	102	63	76	49	0.0051433
	3	27	6	10	41.5	39.5	40.5	100	50	66.6667	94	48	63.3333	55	0.00145067
	4	27	7	10	39	38.5	38.75	115	60	78.3333	118	80	92.6667	47	0.00171443
	5	22	3	9	24	24	24	115	66	82.3333	110	62	78	66.5	0.00316511
	6	23	3.5	15	34	35	34.5	108	50	69.3333	108	67	80.6667	50.5	0.0096272
	7	26	5	11.5	30	35	32.5	105	72	83	102	59	73.3333	66.5	0.0118692
	8	24	6	10	33	38	35.5	126	83	97.3333	129	83	98.3333	61	0.0064621
	9	24	4	10	33	38	35.5	123	67	85.6667	109	58	75	77.5	0.0104185
	10	23	3	12.5	27	32	29.5	124	81	95.3333	116	84	94.6667	75.5	0.0211007
	Mean ± SD	24.5 ± 1.6	4.6 ± 1.3	10.8 ± 1.7	32.9 ±4.9	34.8 ± 4.4	33.8 ± 4.5	113.0 ± 8.6	63.3 ± 11.9	79.9 ± 10.3	111.3 ± 10.3	67.0 ±11.2	81.8 ± 10.4	61.1 ± 10.2	0.7% ± 0.6%
	Abbreviations: PetCO2: end-tidal partialpressure of CO2; MAP: mean arterial pressure; ΔYr: the fluctuation in venous blood oxygenation at the respiratory cycle; SD: standard deviation
